# Supplementary material for: The interaction of Synapsin 2a and Synaptogyrin-3 regulates fear extinction in mice
Source: J Clin Invest. 2024 Jan 4;134(4):e172802. doi: 10.1172/JCI172802 (PMC10866652; doi:10.1172/JCI172802)
Supplement: Supporting data values [file jci-134-172802-s101.xlsx]

## Sheet: fig1
Fig 1D		Control										no-ext										ext-s										ext-r
	cem	0.214286	0.107143	0.107143								1.57854	1.48376	1.38367	1.04368							1.07143	0.857143	1.17857	0.857143	0.964286	1.07143					1.97143	1.17857	1.28571	1.28571	1.82143
	LA	0.31746	0.380952	0.444445								0.6843	0.286876	0.5	0.64656							0.380952	0.31746	1.01587	1.33333	1.01587	1.14286	1.33333	1.46032			0.952381	0.952381	1.39683	1.33333	0.888889
	BLA	0.812834	0.470588	0.812834								1.07977	1.07857	0.87979	0.9578							1.06952	1.1123	0.727273	1.1123	0.898396	1.06952	1.02674	0.983957			1.28342	1.36898	1.98396	1.62567	1.83957
	BMA	1.29452	0.061644	0.123288								0.6245	1.15768	0.7467	0.456888							2.77397	1.29452	1.23288	0.616438	0.678082	0.308219	0.369863	0.924658	0.80137		1.04794	0.739726	1.04794	1.10959	0.431507
	acc	0.358536	0.341464	0.426829	0.460975	0.307317	0.341464	0.478049	0.580488	0.443903	0.478049	0.7476	0.78784	1.1546	1.43454							1.05854	1.10976	0.870732	0.768293	0.887805	1.02439	1.28049				0.631707	0.717073	0.563415	0.682927	0.853658	0.495122	0.512195
	PL	0.552826	0.486487	0.527027	0.72973	0.36855	0.707617	0.87715				0.6846	1.5676	1.35456	0.8567							1.02826	1.16093	0.980344	0.72973	0.921376	1.17936					0.899263	0.921376	0.928747	0.427519
	IL	0.830189	0.548885	0.686107	1.16638	0.569469						1.676	1.0678	0.976989	1.1245							0.761578	0.782161	0.96741	1.48885							0.715266	1.23499	0.617495	1.37221	1.3036
	HIP-	0.275229	0.412844	0.642202	0.678899							1.85784	1.6743	1.01346	0.9566							0.908257	0.917431	1.05505	1.11927							0.825688	1.01835	0.844037	1.10092	0.80734	1
Fig 1F		sEPSC																				sIPSC
Frequency	EXT-S	5	5.9	2.8	7.3	6.5	4.4	3.8	4.8	7.5	6.7											10.6	4.5	5.3	6.4	6.9	10.6	13.8	8.6	9.5	10.7
	EXT-R	9.7	9.9	7.8	8.4	10.8	11.5	13.6	6.5	9.9	12.3											3.5	3.8	6.5	5.6	4.3	2.7	3.1	5.7	6	6.5
		sEPSC																				sIPSC
Amplitude	EXT-S	15.5029	18.5	18	20	17.7143	10	12	20	25	20											10	11.5	28.8379	18.8584	17.9224	7.77588	7.77588	17.6416	11.0229	10.1196
	EXT-R	14.8333	14.7143	12	12	13	21	14	19	14	20											8.14209	9.30176	18.1909	10.7422	8.64258	14.978	11.1328	26.5796	6.34766	12.3413
Fig 1G	EXT-S	0.736383	2.12393	0.332061	1.21813	0.937605	0.537556	0.42792	0.637179	1.80305	1.24619
	EXT-R	5.08431	4.15005	0.79714	1.68735	3.80436	6.01347	5.55555	0.820863	3.66459	3.08807
Fig 1H
Frequency	EXT-S	7.5	6.9	5.8	3.2	5.7	4.8	7.5	5.6	4	3.8
	EXT-R	3.1	3.9	5.6	1.2	4.8	4	3.7	2.8	2.2	3.6
Amplitude	EXT-S	19.7288	12.4747	12.3197	12.1225	10.3431	10.3337	10.2586	9.95342	13.2258	9.21161
	EXT-R	19.4373	16.3433	15.733	15.0428	14.2212	13.9113	11.531	10.9441	11.6624	9.11302
Fig 1J	EXT-S	1.48477	1.32549	1.45154	1.40722	1.21329	1.35694	1.24169	1.46602	1.33239	1.49744
	EXT-R	2.94271	1.90828	1.82021	2.52	2.62	1.91	1.91	2.07881	2.04723	2.24621

## Sheet: fig2 
Fig 2B
	Control									ext-s									ext-r
Syn1	1.08964	0.812539	1.09189	0.973151	1.09189	0.857968	1.09189	0.807241	1.16261	1.59447	2.21265	3.59509	1.84611	1.55984	1.85373	3.03668	1.33791	1.25152	2.40065	2.41853	2.85947	2.35384	2.44939	2.38996	2.22909	2.30782	1.38163	1.51255
syn2a	1.00465	0.976728	1.00465	1.11003	0.899276	1.00465				0.85846	0.73965	0.773247	0.711587	0.667372					1.26136	1.2116	0.865962	0.93413	0.931815	1.12087
syn2b	0.943956	1.16807	0.943956	1.11215	0.943956	1.0525	0.835416			1.02983	1.02885	0.940753	1.068	0.622097	0.616113				1.40119	1.21281	1.13464	1.19155	1.23568	1.18625	1.28461
sv-2a	1.35268	0.963166	0.963166	0.744252	1.08725	0.963166	1.09911	0.827217		1.05228	1.25645	1.51743	1.11809	0.983727	0.81155	0.749017			0.888057	0.853022	0.443782	0.992129	0.930172	0.88706	1.0063	1.36889
vamp2	1.04901	0.674179	1.04901	1.06258	1.04901	1.01819	1.33473	0.763285		1.07678	1.02278	1.0169	1.45007	0.807583	0.91439	1.05573			1.12641	0.943095	0.927556	0.830145	1.1687	1.05855	1.30403	1.38028
snap25	0.979754	1.08996	0.979754	0.991027	1.02133	0.938177				0.962025	0.848613	0.993706	1.05866	1.07528					0.755056	1.18307	0.95099	1.0998	1.10833	1.14793
a-syn	0.955211	1.17915	0.955211	1.05474	0.855681	1				1.22735	1.02057	1.25414	0.894472	1.09992					1.01861	1.10341	0.982215	1.59254	1.04924	1.22366
gap43	1.01147	1.1339	1.01147	0.820214	0.996023	1.02692				1.0686	1.18815	1.01283	1.20873	1.08455					0.947405	1.34618	1.0037	1.0545	0.887966	0.791618
syp	1.03125	0.839479	1.03125	1.03554	1.10459	0.957898				1.32437	0.900276	0.840409	0.978512	0.829903					1.41167	1.17978	1.18747	0.905673	0.815133	1.03139
syntaxin	1.03125	0.839479	1.03125	1.03554	1.1276	0.934887				1.38014	1.01114	1.18421	1.26527	1.35703					0.745229	1.41576	1.03831	1.12152	1.41346	1.71095
syt3	0.982888	1.15338	0.982888	0.915065	1.08441	0.881364				1.00918	0.933217	1.00762	1.12911	1.13659					1.16954	0.978478	1.11521	1.00146	1.33147	1.41955
Fig 2C		Control							ext-s							ext-r
	Snap25	1.03497	0.924175	1.04091					1.01502	0.791654	0.919485					1.17552	0.976301	1.0251
	Rab5c	0.932933	1.07792	0.989168					0.950959	1.09646	0.779381					0.913663	0.934066	0.946641
	Rab5a	0.958401	1.01536	1.02624					0.911909	0.973314	0.83373					0.985128	0.996056	0.907762
	Rab5b	0.951629	1.06146	0.987478					0.896217	0.792605	0.961893					0.99047	0.982948	1.0301
	Rab3a	1.03468	0.992054	0.973455					1.11139	1.07054	0.910364					0.910682	0.921845	1.00102
	Rab3b	0.957248	1.00028	1.04348					1.15793	1.07129	0.924702					0.917052	1.04014	1.07274
	Unc13b	0.930078	0.94936	1.12129					1.19257	1.08352	0.888872					1.18115	1.02003	1.23987
	Stxbp2	0.752205	1.0791	1.1687					0.807823	0.921879	0.826082					0.971153	0.832495	0.795649
	Vti1a	1.08228	0.954155	0.964721					0.971347	0.988279	1.01015					1.07449	0.982654	0.972588
	Dnajc5	0.849778	1.08455	1.06567					1.00664	1.00991	0.839168					0.979001	0.940029	0.893714
	Syp	1.00075	0.964159	1.03509					0.972608	0.911595	0.80992					0.998819	1.00368	1.06113
	Syt1	0.9342	1.05672	1.00909					1.25306	1.13486	0.92019					1.08888	1.06986	1.05243
	Rims1	1.07121	0.912928	1.01586					1.16718	1.06715	0.954139					1.10591	1.05997	1.24183
	Snca	0.993831	0.863968	1.1422					1.21959	1.06599	0.978779					0.935462	1.04977	1.24448
	Sv2a	0.944893	1.00158	1.05353					0.829781	0.900104	0.768479					0.947924	0.961808	0.925106
	Stx1a	0.99573	0.98109	1.02318					1.35872	1.28864	0.828389					1.25304	0.983637	1.08966
	Gap43	1.01998	0.97209	1.00793					1.20698	1.35796	0.925899					0.951657	0.875487	0.966469
	syn1a	1	0.816105	1.18388					2.20738	1.73834	2.10437	0.647378	0.545			1.58288	1.31034	1.69961	1.42013
	syn1b	0.696254	1.3699	1					2.76462	2.10583	1.49548	1.76003				1.42463	2.23611	1.03551	2.38352	2.39272
	syn2a	1.35952	0.633145	1.01516	0.892866				0.984244	0.798022	1.27952	0.7548				1.92796	1.26129	1.71355	1.9605
	syn2b	1.06522	1.11282	0.821407	0.91646				0.893608	1.05528	0.841326	0.687267	0.963877	0.979906	1.28192	1.40416	1.64309	1.72093	2.1312	1.35817	2.35536
Fig 2E
		con				Ext-S				Ext-R
amygdala	Syn2a	1.09486	0.905141	1.02415	0.975847	0.824438	0.975865	0.805327	0.679397	1.51444	1.53095	1.35949	1.98533
	Syn2b	1.06143	0.938572	1.19762	0.802376	0.598944	0.868357	0.6378	0.698378	1.19826	1.24932	1.07472	1.58011
		con				Ext-S				Ext-R
hippocampus	Syn2a	0.789331	1.21067	0.97081	1.02919	1.44107	1.3984	0.785391	0.644298	1.10378	1.0193	0.784124	0.724203
	Syn2b	0.849089	1.15091	1.08447	0.915529	1.30738	1.34678	0.795188	0.609469	1.13393	1.10652	0.830409	0.838614
Fig 2G	EXT-S	0.698324	0.935754	0.678771	1.08939	1.35475	1.24302			EXT-S	0.78555	1.1355	0.756786	0.8562	1.45343	1.01253
	EXT-R	1.36871	1.71788	1.24302	1.31285	1.56425	1.17318			EXT-R	0.89767	1.71788	0.679565	0.986756	1.34445	1.1009

## Sheet: fig3
Fig 3B
	syn2a							syn2b
wt	1.2817	1.12758	0.598697	1.0193	1.26489	0.715025		1.02958	0.967846	1.00343
Syn2a-E	1.32098	1.25033	1.46987	1.42885	1.5134	2.00172		0.554325	0.710422	0.595835
Fig 3C
	syn2a							syn2b
wt	1.10696	1.06689	0.966051	1.13697	0.760316	1.25265		1.42283	0.703959	0.935075	1.03275	0.905534	0.999852
Syn2a-E	5.27617	4.95272	2.83327	2.67404	2.90571	2.4967		0.37591	0.294835	0.716403	0.815105	0.321978	0.462801
Fig 3D	wt														Syn2a-E
acquisition	70	68	81	71	67	65	68	62	56	45	67	55			69	62	80	43	75	66	86	83	70	67	78	79	54	50
extinction	8.07143	15.8571	23.2857	4.78571	24.4286	15.5	20.2143	22.2143	26.3571	14.8571	9.5	7.21429			43.2143	43.2143	48.2143	48.7857	81.5	50.7143	36	53.7143	16.4286	7.92857	71.8571	21.7143	70.8571	49.7857
retreival	20.6	10.8	57.6	13.4	61.4	34	49.2	48	41.6	32.2	18	20.2			37.4	38.8	56.8	90.6	92.8	72	64	62	35.2	13.4	86.6	29.4	86.2	42
Fig 3E
training	wt														Syn2a-E
	70	83	87	77	64	83	87	81	39	50	67	40			58	73	87	50	87	55	92	90	80	71	87	73	63	43
	70	53	75	65	70	47	49	43	73	40	67	70			80	51	73	36	63	77	80	76	60	63	69	85	45	57
	80	77	87	77	30	63	80	13	65	77	40	70			33	73	97	33	100	80	90	77	87	83	60	77	80	73
	87	77	97	20	0	37	97	13	77	70	20	93			43	40	97	17	93	77	87	97	77	80	67	57	83	90
	97	63	67	90	0	50	77	80	55	33	77	63			90	27	80	40	77	90	90	90	63	77	57	80	87	90
	20	17	27	20	67	47	90	43	60	37	13	50			37	30	93	43	77	93	90	77	40	97	43	50	77	90
	50	30	60	0	0	0	17	13	40	20	0	47			83	43	70	30	77	93	93	90	13	93	27	67	93	63
	7	0	20	0	0	70	17	7	40	0	23	50			27	50	87	13	97	93	93	90	27	60	17	80	77	93
	7	0	7	0	47	67	0	0	40	0	0	57			73	43	30	33	90	87	80	77	27	70	43	80	80	67
	0	0	7	27	30	60	23	0	23	13	0	90			17	17	87	23	80	97	77	80	47	70	43	53	70	77
	33	7	0	13	23	13	40	0	40	0	7	27			60	33	87	7	97	83	87	97	63	93	40	70	93	50
	20	40	0	53	20	27	0	13	33	20	7	47			40	37	87	27	93	87	63	87	67	77	37	83	83	67
	0	0	0	7	20	13	0	20	30	7	0	47			50	10	20	0	93	93	60	67	30	90	7	70	70	90
	0	7	0	0	0	27	27	0	27	0	0	27			23	33	30	17	67	97	80	67	43	97	10	67	47	97
Fig 3F
testing	wt														Syn2a-E
	46	37	54	20	87	33	80	43	57	45	23	37			47	50	73	100	97	100	100	83	63	37	100	60	100	80
	0	0	37	17	53	67	40	67	55	45	57	64			63	66	57	90	97	90	73	77	50	10	90	0	87	17
	0	7	87	17	90	70	83	80	33	37	0	0			37	38	40	80	90	70	77	80	13	7	83	47	87	33
	50	10	67	13	50	0	33	50	33	17	10	0			33	33	77	93	87	67	50	37	17	13	83	7	87	7
	7	0	43	0	27	0	10	0	30	17	0	0			7	7	37	90	93	33	20	33	33	0	77	33	70	73
	0	7	21	0	21	33	13	17	47	0	23	0			57	54	30	43	93	40	60	40	0	0	70	13	87	7
	0	17	0	0	7	7	0	0	37	0	0	0			40	40	30	33	93	53	0	33	33	17	63	57	70	7
	0	0	17	0	7	0	0	0	0	0	0	0			60	40	47	17	90	50	33	40	0	20	50	0	73	53
	0	27	0	0	0	0	0	0	17	30	20	0			40	60	63	53	80	30	43	43	0	0	83	0	67	13
	0	33	0	0	0	0	0	27	0	17	0	0			17	17	57	47	67	63	17	53	7	0	57	27	97	70
	0	47	0	0	0	7	0	7	10	0	0	0			67	60	60	10	47	47	0	50	7	7	70	10	73	67
	10	20	0	0	0	0	17	10	33	0	0	0			47	40	27	7	73	0	17	67	0	0	67	7	60	97
	0	0	0	0	0	0	7	0	0	0	0	0			23	23	30	10	87	0	7	73	7	0	43	30	27	80
	0	17	0	0	0	0	0	10	17	0	0	0			67	77	47	10	47	67	7	43	0	0	70	13	7	93
Fig 3G
Frequency	WT	3.5	5	6.5	4	4.5	5.9	6.5	8	6.1	4.5
	Syn2a-E	2.75	3	3.75	1.5	2	4.5	3.1	4.6	2	3.75
Amplitude	WT	10.0327	12.1689	14.4196	10.1471	10.643	10.7575	7.28607	16.6321	15.7165	15.4114
	Syn2a-E	6.56128	18.9209	17.9036	14.3433	17.1916	9.71476	9.46045	10.4268	8.49406	12.1562
Fig 3I
		wt						Syn2a-E+si-con						Syn2a-E+SI-2a
	Syn2a	1.08686	0.91314	1				2.05124	2.04949	1.45536				0.712004	0.823948	0.869969
	Syn2b	0.894722	1.10528	1				0.52471	0.552943	0.787664				0.635626	0.493033	0.788269
Fig 3J
	acquisition								extinction								retrieval
wt	30	65.3	63.4	56.9	59.7	38.3	43.8		9.14286	7.02143	19.6786	12.2429	23.1929	26.1857	10.0571		19.08	14.24	29.58	19.14	35.52	37.86	8.16
Syn2a-E+Si-con	48.6	35.5	77.6	28.3	72	58.7	45		34.1	77.7	35.5	28.35	52.8	61.55	77.4		39.48	39.88	90.52	43.7	70.34	73.66	88.62
Syn2a-E+Si-2a	38.3	26.4	61.5	23	46.3	31.1	56		24.9214	42.7929	28.7714	23.2592	17.4071	39.3398	39.2		26.66	58.48	35.76	27.76	23.36	45.8314	49.52
Fig 3K	wt									Syn2a-E+Si-con									Syn2a-E+Si-2a
	30	67	64	35.5	60.5	46.6	44			60.6	60.5	77.9	30	52.2	66.3	29.3			32.8	20.1	64.5	60.6	43.8	41.1	60
	30	63.6	62.8	78.3	58.9	30	43.6			36.6	10.5	77.3	26.6	91.8	51.1	60.7			43.8	32.7	58.5	41.1	48.8	21.1	52
	5.4	29.9	22.7	27.3	66.3	35.5	49.4			55	77.6	66.4	69.1	49.4	89.1	71.9			41	5.4	46.6	19	21.8	16.3	45.5
	5.4	27.2	10.8	19.1	72	21.8	57.8			2.7	83.3	71.9	97.4	77.5	83.2	69.1			2.7	19	41	16.3	43.9	16.3	32.8
	2.7	13.6	5.4	46.7	32.8	38.2	21.8			24.5	74.9	80.3	13.6	60.7	69.1	52.2			2.7	0	24.5	19	13.6	13.6	24.5
	2.7	19	8.1	21.8	16.3	35.5	27.2			16.3	86.2	66.2	80.4	60.6	74.7	24.5			24.5	0	30	21.7	44	8.1	21
	10.8	0	13.6	16.3	30	24.5	8.1			27.3	49.5	57.8	91.8	32.8	71.9	49.4			13.6	2.7	43.8	8.1	24.5	35.5	21
	30	2.7	2.7	30	41.1	27.3	5.4			41	27.3	16.3	86.1	52.1	71.9	32.8			19	5.4	32.8	0	35.5	19	19
	30	2.7	2.7	19	35.5	27.2	0			38.3	32.8	63.4	97.6	69.1	21.8	16.3			13.6	21.8	49.4	38.3	30	24.5	21.8
	8.1	2.7	18.9	19	19	24.5	5.4			21.7	41.1	52.2	97.4	60.6	16.3	49.5			24.5	10.9	16.3	2.7	10.8	32.8	21.8
	46.5	0	13.6	21.7	27.2	19	5.4			21.8	35.5	63.3	83.3	43.8	8.1	8.1			46.6	8.1	52.1	5.4	30	10.8	2.7
	21.7	0	16.3	13.5	27.2	0	0			19	21.7	69	19.1	54.8	21.7	38.3			24.5	13.5	21.8	0	55	10.8	2.7
	21.8	0	10.8	17.4	52.2	0	0			41.1	30	46.6	27.3	35.5	24.5	21.7			35.5	5.4	43.8	0	41	13.6	10.8
	10.8	2.7	21.7	5.4	30	0	13.6			13.6	13.6	52.2	89.2	21.8	24.5	35.5			49.3	19	19	0	35.6	2.7	8.1
Fig 3L
	wt								Syn2a-E+Si-con								Syn2a-E+Si-2a
1	38.3	49.4	63.3	55	49.4	66.2	24.5		55	42.7	92	55	92.6	84.7	94		39.9	80.6	28.3	28.4	54.3	74.7	78.8
2	5.4	2.7	38.4	13.6	27.2	44	8.2		22.6	48.4	92	35	70	80	88.6		28.3	74.8	42.7	28.3	51.3	48.4	76
3	13.5	0	21.7	2.7	35.5	21.8	5.4		42	35.5	92	48.6	69	65.9	88.5		25.6	45.7	39.8	39.7	2.8	28.4	19.8
4	2.7	19.1	16.3	5.4	38.3	35.5	2.7		45	45	90	28.5	62.9	62.9	86		16.9	60.1	36.9	22.6	2.8	45.7	16.8
5	35.5	0	8.2	19	27.2	21.8	0		32.8	27.8	86.6	51.4	57.2	74.8	86		22.6	31.2	31.1	19.8	5.6	31.9	56.2
6	2.7	5.4	13.6	10.8	13.6	16.3	5.4		33.9	33.9	86	22.6	69	63.2	86		34.1	33.9	19.8	5.6	5.6	66	53.4
7	2.7	5.4	19	5.4	24.8	10.8	19		32	63.3	86	2.8	63.3	42.7	86		34.2	22.6	45.6	8.5	5.6	31.3	8.4
8	0	5.5	8.1	16.3	10.8	32	8.1		25.4	34.1	85	34.1	56	55	85		25.5	31.2	14.1	25.4	19.7	42.7	45
9	2.7	0	16.3	10.8	27.3	32	13.5		36.9	34.1	77.7	25.5	34	42.7	86		8.4	17	16.9	22.2	17	25.4	25.4
10	2.8	0	27.2	10.8	13.6	32	8.1		34.8	31.1	71.8	22.7	31.1	63.2	86		39.8	36.9	37	51.4	25.4	22.6	45
11	10.8	0	21.8	8.1	24.5	19	16.2		34.1	34.1	80	14.1	39.9	63	63		5.6	34.1	16.9	11.3	28.3	22.7	45
12	5.5	2.7	2.7	2.7	13.6	19	10.8		25	25	57.4	16.9	40	63	55.7		17	51.3	14.1	8.5	14.1	36.8	53.4
13	2.7	5.4	10.8	8.1	8.1	8.1	5.4		28.4	28.4	42.8	11.3	40	55	46.7		19.8	39.9	19.8	28.4	11.2	51.5	8.6
14	2.7	2.7	8.1	2.7	10.8	8.1	13.5		30	14.1	48.5	28.4	14.1	45.6	46.5		31.2	39.8	39.8	25.5	0	22.6	17
Fig 3M
		74															78															82															86
	wt	83.4111	42.664	33.2602	31.3921	33.7342	38.3552	16.1525	58.0349								62.6866	42.6424	24.9784	47.3307	58.8896	41.6294	47.9378	72.2842								79.3066	36.8151	38.3454	55.7617	68.8414	49.9418	45.187	78.0704								79.3066	25.9679	52.7255
	Syn2a-E+si-con	-1.71962	15.9944	9.05119	26.1258	9.75379	-10.8631	10.4978	-59.207								7.74886	23.0867	23.326	38.0812	-4.16667	-4.41919	27.4194	3.36022								-6.60812	24.0971	34.9485	42.6634	-1.41369	38.6784	-5.71237	16.4875								5.46738	47.9149	36.5767
	Syn2a-E+SI-2a	28.6501	25.6878	5.83166	36.9088	13.8261	38.2165	36.197	46.5076	16.3979							39.899	30.4725	6.75339	43.0057	19.6806	41.5019	15.9638	69.7468	39.7073							28.1566	14.7428	23.3963	34.0598	45.1033	16.0076	49.5158	81.8879	42.0282							9.84849	37.0315	35.133
Fig 3N
	Frequency	wt	5.6	4.3	4.1	4.9	3.6	5.8	6.6	2.8	3.7	4.4
		Syn2a-E+si-con	1.5	3.8	1.9	1.1	3.8	2.9	2.8	1.8	2.7	3.7
		Syn2a-E+SI-2a	4.8	4.7	5.8	4.7	5.8	5.1	4.9	3.8	6.3	4.7
	amplitude	wt	12.5027	12.4741	12.0831	11.9019	9.26971	11.9305	15.7642	11.549	8.67844	9.47952
		Syn2a-E+si-con	8.94481	22.5199	17.858	10.6601	15.6061	15.343	14.4768	18.5967	19.9311	9.26051
		Syn2a-E+SI-2a	12.0354	9.17435	21.286	14.2288	8.23975	9.61304	15.6403	12.8555	11.4918	13.2752
[truncated: 6 more columns]

## Sheet: fig4
Fig 4C
		Conrtol								OE-2a
	acquisition	52.3	49.4	52.1	66.3	49.3	52.3			63.5	49.4	63.5	49.4	60.7	46.6
	extinction	25.3286	20.8571	19.8429	27.5214	26.7857	32.0214			44.7714	55.3429	37.1714	42.2929	47.2214	36.7714
	retrieval	30.6	26.34	16.34	33.44	30.18	39.46			67.5	62.42	44.46	41.68	47.74	46.06
Fig 4D	Conrtol											OE-2a
	25.4	65.9	57.3	63	39	39				74.7	57.2	40.9	62	29.5	57.2
	79.2	32.9	46.9	69.6	59.6	65.6				52.3	41.6	86.1	36.8	91.9	36
	34.1	71.9	34.1	51.2	5.6	11.2				65.9	34	48.6	60	57.2	54.2
	34	71.8	34.1	28.3	31.2	5.6				42.6	63	57.1	36	8.5	71.7
	65.9	54.3	45.6	28.3	19.8	0				63.1	83.6	54.3	62	34	22.6
	22.6	22.7	51.4	45.6	16.9	25.4				42.8	89.5	95.5	46	5.6	25.5
	11.3	25.5	11.3	60.1	42.7	14.1				28.3	42.8	86.6	50	54.3	51.4
	11.3	51.4	8.4	14.1	39.8	28.3				22.6	68.9	48.5	84	57.1	31.2
	14.1	22.6	37	57.3	36.9	11.3				36.8	86.7	45.5	12	16.9	63
	14.1	31.1	28.3	48.5	16.9	8.4				19.8	77.7	25.5	46	63	48.4
	5.6	11.3	14.2	34.1	25.5	36.8				25.5	77.7	42.8	42	77.7	60.1
	22.7	34	25.5	45.6	36.9	14.1				36.9	68.8	36.9	14	48.4	36.9
	0	65.9	14.1	11.3	36.9	11.3				22.7	14.2	83.7	40	68.9	37
	0	57.2	5.6	51.3	19.8	34.1				31.2	25.5	92.5	6	31.1	48.5
Fig 4E	Conrtol									OE-2a
1	52.2	41.8	38.3	49.4	41	60.6				86.2	77.6	71.9	41	43.8	46.6
2	32.8	21.8	10.8	35.6	32.4	21.7				91.8	60.6	49.5	21.8	43.8	38.3
3	27.2	30	2.7	55	52.2	38.3				63.4	83.2	35.5	38.3	41.1	57.8
4	16.3	30	16.3	19.1	15.5	52.2				38.3	63.4	38.2	43.9	57.8	46.6
5	24.5	8.1	13.6	8.1	9.8	24.5				57.8	27.3	27.2	63.4	52.2	41
6	27.3	13.6	27.2	16.3	18.3	55.1				38.3	46.7	24.5	41	43.8	27.2
7	35.5	24.5	13.6	16.3	32.5	19				46.5	49.4	43.8	49.5	38.3	46.7
8	38.3	24.5	13.6	38.3	9.9	24.5				24.5	77.6	43.8	60.6	46.6	57.8
9	35.5	24.5	21.7	27.2	27.2	21.8				43.8	63.5	41.2	43.8	55	21.8
10	10.8	19	16.3	24.5	24.5	30				21.8	69.1	16.3	35.5	69.1	16.3
11	19	19	13.5	27.5	27.2	27.2				32.7	69.1	49.4	30	52.2	41
12	10.8	19	24.5	19.1	27.2	19				30	35.5	41	24.5	27.2	46.6
13	8.1	8.1	49.4	24.4	41	27.2				21.7	21.8	16.3	55	49.3	10.8
14	16.3	8.1	16.3	24.5	16.3	27.2				30	30	21.8	43.8	40.9	16.3
Fig 4G	Con	Frequency	6.3	5.8	7.1	7	5.9	3.8	5.2	7.3	5.9	6.4
	OE-2a	Frequency	3.3	4.3	3.1	2.6	4.3	4.5	2.4	3.7	2.7	1.5
	Con	Amplitude	11.482	12.5122	8.31604	10.7574	9.99451	8.39233	10.1471	12.5122	17.395	15.7166
	OE-2a	Amplitude	10.2997	10.2997	9.07898	11.2915	14.4196	11.1389	9.76563	11.5912	8.62122	9.61304
Fig 4I		sEPSC
Frequency	PBS	12.5	10.8	10	9.1	8.5	9.8	11.1	8.6	10.7	11.4
	CNO	4.6	5.4	5.6	7.8	3.2	6.5	3.6	4.8	4.7	3.6
Amplitude		sEPSC
	PBS	12.2905	8.99994	19.7471	14.5669	12.9035	14.4606	12.1914	12.0114	14.8128	15.2118
	CNO	11.6875	13.3405	15.6747	12.6776	11.1428	13.3886	18.4045	16.2291	12.3009	19.2495
	PBS	0.89182	0.30828	1.66636	0.486114	0.301403	2.95858	0.458412	0.649636	1.11358	1.1658
	CNO	0.098307	0.150295	0.098901	0.187974	0.06908	0.425272	0.196495	0.227173	0.252927	0.234606
Fig 4J		acquisition											extinction											retrieval
	PBS	46.6	72	43.9	52.2	41.1	69						47.2071	36.2357	60.2214	33.1	43.7143	47.1574						66.84	49.54	66.2	36.44	43.28	41.88
	CNO	59.8	69	80	58	38	62						41.7571	32.8857	34.07	26.7429	17.6857	31.1929						61.64	36.7	42.42	38.28	38.34	26.16
Fig 4K	PBS									CNO
	74.6	77.7	50	49.4	55	77.4				60	70	80	69.4	35.5	34.9
	18.6	66.3	37.8	55	27.2	60.6				59.6	68	80	46.6	40.5	89.1
	55	71.9	47.4	80.4	57.7	55				8.1	0	30	43.8	49.4	57.5
	49.3	71.7	47.5	21.7	57.7	52.2				2.7	0	40	10.8	35.6	47.4
	71.8	74.7	49.4	66.4	63.4	49.5				21.8	19	8.1	2.7	32.8	47.5
	89	55.1	43.9	60.5	40.5	19				2.7	13.6	2.7	13.6	41	39
	91.8	38.2	32.8	35.5	40.5	46.6				8.1	5.4	45	21.7	27.3	31.8
	46.6	30	37.6	43.8	47.6	27.2				2.7	2.7	19	16.3	46.6	57.8
	74.8	8.1	43.9	60.7	47.5	66.2				10.8	0	2.7	16.3	41.1	57.8
	54.9	27.2	48.9	63.5	37.7	74.8				8.1	10.8	10.8	13.6	43.8	33.1
	2.7	41.1	41.9	74.8	37.5	49.5				8.1	2.7	10.8	19	43.9	38.2
	2.7	24.5	33.3	71.9	16.3	66.2				8.2	0	0	13.6	19	20.7
	30	0	30.4	66.2	52.1	43.8				2.7	0	0	16.2	35.6	19.4
	0	21.8	33.3	46.5	43.5	74.7				10.8	5.4	0	5.4	35.5	20.1
Fig 4L	PBS									CNO
	54.9	69	63.4	49.5	49.6	5.4				68.9	60.4	49.4	44	46.6	27.2
	83.1	63.5	66.2	40.9	43.8	57.8				52	35.6	38.3	46.5	32.8	24.5
	80.5	60.6	80.3	44.1	46.6	47.2				54.9	38.3	34	38.2	27.2	32.8
	69.1	13.6	63.4	32.3	32.5	41				69	16.3	35.5	30	21.8	32.7
	46.6	41	57.7	15.4	43.9	58				63.4	32.9	54.9	32.7	63.3	13.6
	60.6	32.8	80.3	18.4	35.5	74.8				71.8	57.8	24.5	27.2	21.8	19
	52.2	27.2	49.5	23.9	38.3	92				30.1	66.2	30	35.5	10.8	30
	27.2	27.2	55.1	38.4	46.5	97.7				27.2	52.2	38.3	38.3	32.7	19
	16.3	16.3	46.6	26.9	61.2	30.1				24.4	29.9	46.6	16.2	55	0
	31.2	5.4	60.6	41	43.8	35.5				49.4	0	13.5	13.5	16.3	5.4
	35.4	41	41.1	38	46.9	32.9				21.8	13.6	35.6	24.6	5.4	13.6
	27.2	16.3	57.7	32.3	35.5	13.6				19.1	16.3	30.1	19	19	16.3
	41	52.2	60.6	24.1	46.9	66.1				10.8	27.3	16.3	27.3	13.6	13.5
	35.6	41.2	60.6	38.2	41	8.1				21.8	13.6	30	43.7	8.1	0

## Sheet: fig5
Fig 5A	Syntaxin			SNAP25			Fig 5C		acquisition								extinction								retrieval
	EXT-S	EXT-R		EXT-S	EXT-R			Con	41.1	63.4	43.8	30	27.2	43.8			14.3714	5.62143	6.07143	21.3286	31.0357	18.6714			16.84	10.88	11.04	43.5	34.48	25.64
	1.20235	0.76026		1.05287	0.637681			OE-Syn2a	57.8	57.8	49.4	49.4	49.5	46.8	38.3		56.1429	53.35	47.1	55.96	64.7214	73.0786	32.3071		55.56	71.88	47.2	66.9	74.08	65.24	22.79
	1.15225	0.832057		1.08794	0.6301			OE-Syn2a △E	91.9	30	30	69.1	52.2	63.4	33.3		35.6286	73.2	72.1571	55.1214	58.1929	81.1714	81.0357		51.78	69.46	77.48	44.48	52.26	78.44	60.24
	0.645396	0.424508		0.83442	0.571949			OE-Syn2a △H	46.6	34.1	40	68.6	48.3	33.6			8.68571	25.95	32.2357	24.9143	16.1429	32.8643			17.84	36.16	53.84	33.32	27.3	50.46
	1	0.4		1.02477	0.545607				Con								OE-Syn2a								OE-Syn2a △E								OE-Syn2a △H
	1	0.5		1	0.641027		Fig 5E	0
	1	0.572092						1	30	21.8	36.3	46.6	43.9	35.6			57.6	69.1	63.3	71.9	47.5	37.5	55.6		66.2	28.5	71.9	60.6	60.6	89	46.6		45.5	66.3	49.4	35.5	52.2	71.9
								2	19	21.8	8.1	74.7	41.1	30			76.6	66.2	30	55.4	98.5	41.1	14.15		83.2	86.1	73.8	63.4	52.2	59.2	55		38.3	32.9	46.6	41	30	52.2
								3	10.9	2.7	5.4	52.7	38.4	24.5			69.3	71.9	49.4	69.1	83.3	78.3	21.35		52.2	77.6	77.9	35.5	59.2	89	63.8		5.4	29.9	71.8	35.5	16.3	54.4
								4	10.8	5.4	5.4	30	35.5	19			66.2	69	41.1	60.6	80.5	80.4	0		27.3	74.7	66.3	16.3	46.6	88.7	72.4		0	24.5	57.7	30.1	19	38.3
								5	13.5	2.7	0	13.5	13.5	19.1			8.1	83.2	52.2	77.5	60.6	88.9	22.85		30	80.4	97.5	46.6	42.7	66.3	63.4		0	27.2	43.7	24.5	19	35.5
								6	30	2.7	0	10.8	38.3	10.8			63.4	71.9	63.5	55	60.6	62.4	34.4		21.7	82.2	74.8	30	38.3	74.2	92.3		8.1	10.9	13.5	16.3	16.3	71.9
								7	38.3	2.7	0	10.8	35.6	10.8			49.4	41	52.5	71.9	77.6	52.2	30		29.5	89	98.5	57.9	55	38.3	97.3		0	21.8	16.3	21.7	8.1	38.1
								8	8.1	0	2.7	10.8	32.8	35.6			63.7	33.7	52	46.6	38.3	85.2	32.95		41.1	63.4	83	77.6	84.6	94.7	97.8		0	16.3	19	21.8	5.4	32.7
								9	8.1	2.7	5.4	8.1	8.1	32.8			32.8	35.5	49.4	56	34.9	91.8	43.35		10.8	80.4	35.5	95.4	64.3	94.7	98.3		8.1	19	32.7	19	13.6	19
								10	8.1	2.7	2.7	16.3	32.7	8.1			69.1	38.3	55	49.5	71.9	91.9	43.2		24.5	65.6	38.9	80.6	41.1	92.1	100		0	16.3	24.5	19	13.6	13.6
								11	10.8	2.7	5.4	2.7	43.9	8.1			55	52.2	27.3	46.6	61	89	44.8		16.8	63.4	63.4	35.6	77.6	89	83.4		2.7	21.8	19	27.4	16.3	16.3
								12	0	0	0	10.8	24.5	8.1			52.2	43.8	41	35.5	63.4	92	44.8		27.2	60.6	78.5	63.5	85.3	91.9	99.2		0	41	2.7	13.6	2.7	2.7
								13	8.2	5.4	8.2	2.7	21.7	10.8			55	32.8	49.4	27.3	56.1	66.2	23.05		24.5	83.3	71.9	49.4	55	97.6	96.9		5.4	8.1	27.3	19	10.8	10.8
								14	5.4	5.4	5.4	8.1	24.5	8.1			67.6	38.3	33.3	60.6	71.9	66.2	41.8		43.8	89.6	78.3	59.3	52.2	71.7	68.1		8.1	27.3	27.1	24.4	2.7	2.7
Fig 5D
	Con								OE-Syn2a								OE-Syn2a △E								OE-Syn2a △H
0
1	30.6	65.6	21.4	48.6	30	48.3			31.2	28.7	36.2	75.8	35.6	41.1	24.4		90	38	34.3	69	49.7	58	45.9		26.6	27.9	1.3	70	34.3	17.7
2	51.6	61.2	66.2	11.4	24.4	39.3			84.4	86.9	62.6	23	63.4	52.5	52.2		93.8	22	25.7	69.2	54.7	68.8	20.7		66.6	40.3	78.7	67.2	62.3	49.5
3	66.2	64.6	38.3	49.4	38.3	49.4			84.8	69.1	56.8	74.3	55	88.9	52.2		91.8	63.4	62.7	77.6	97.8	98.1	77.5		69.1	41.1	0	49.4	55	24.5
4	91	69.2	52.2	32.7	55	24.5			94.7	46.6	69.8	84.2	50.1	80.4	21.8		97.5	74.7	69	80.4	98.2	93	91.8		94.7	43.8	0	32.8	52.2	21.8
5	69.1	72.5	24.5	57.8	13.6	30			89	32.8	86.1	97.6	78.2	8.7	38.3		94.7	91.8	41.1	31.8	98.7	91.3	52.2		94.7	24.5	0	5.4	52.2	24.5
6	61.6	86.1	49.4	27.2	55	24.5			86.1	30	41.1	78	89	2.7	32.8		97.6	41.1	57	0	99.1	81.5	41.1		91.9	41.1	8.1	5.4	55.1	32.7
7	60.6	77.8	19	38.3	46.6	21.8			83.3	63.4	57.8	92.8	84.6	91.9	71.9		97.5	35.5	55	55	99.7	97.1	49.4		94.7	46.6	5.4	21.8	68.9	0
8	49.6	63.4	2.7	27.2	32.7	19			93.2	46.6	63.7	69.5	74.7	91.8	46.6		71.9	83	60.6	94.7	88.6	99.7	38.3		10.8	24.5	0	5.4	41.2	21.8
9	49.4	41.1	16.3	24.5	13.6	13.6			97.2	27.2	69.1	99.6	93.1	83.3	5.4		89	60.2	71.9	91.7	96.7	100	24.5		2.7	30	5.4	10.8	57.8	41
10	49.4	57.8	35.5	13.6	27.3	19			27.8	35.5	91.9	77.6	83.6	92.5	43.9		74.7	71.9	69.8	63.4	98.6	94.7	38.3		24.5	30	10.8	16.3	78.9	66.2
11	74.7	32.7	19	16.3	27.2	5.4			49.4	39.9	75.3	97.6	83.3	70.9	69		38.3	84.3	38.3	46.9	99.1	98.3	10.8		52.2	41.1	10.8	8.1	38.3	52.1
12	38.3	38.3	10.8	30	32.8	21.8			49.4	66.2	61	94.6	59.3	63.4	66.3		27.2	49.4	44.7	30	99.5	98.8	8.1		43.8	27.2	19	13.5	30	43.8
13	71.8	33	21.8	13.5	49.4	8.1			41.1	44.9	66.3	96.1	52.8	55.8	38.3		49.4	46.6	46.6	35.5	100	99.3	35.5		55	32.7	8.1	13.6	30	43.8
14	75.5	41	19	30	35.5	13.6			38.3	80.4	83.1	95.2	10.8	74.7	41		27.2	69.1	46.6	49.4	97.6	99.8	24.5		41.1	16.3	0	5.4	49.4	16.3
Fig 5F	Con	OE-Syn2a	OE-Syn2a △E	OE-Syn2a △H
	0.810918	1.94752	1.67848	1.44817
	0.932789	2.51647	2.25787	1.0713
	0.816735		2.46758	0.538629
	0.982231	1.86878	2.67688	1.83845
	0.83962	1.18383	1.34568
	0.947872	2.05878		0.829414
	1.38803	2.60762	1.86458	1.13464
	0.942421		0.646313	0.839375
	1.1016	1.41064	1.97858	1.07089
	1.23778	1.20514	1.34568	1.04551
Fig 5I	Con	OE-Syn2a	OE-Syn2a △E	OE-Syn2a △H
	15.21	28.78	28.51	14.25
	14.87	27.54	26.65	13.67
	15.44	25.43	27.54	16.64

## Sheet: fig6
Fig 6B
	EXT-S	EXT-R
	1	1.34519
	1.01887	1.66058
	1.07861	1.72706
	0.901525	1.80629
	1	1.28283
Fig 6F
	egfp	egfp+syngr3	egfp+Δ91-148	egfp+Δ91-99	egfp+Δ133-148
	0	0.999451	0.537094	0.272794	0.397343
	0	0.925644	0.270727	0.062086	1.17641
	0	1.12815	0.013543	0.102755	0.460854
	0	1	0.265293	0.273383	0.492112

## Sheet: fig7
Fig 7C					Fig 7D
	S-2A	P-2A				s-2a	p-2a
	0.85001	0.564368				1	1.0578
	0.819582	0.321087				1.043	1.1655
	1.06715	0.614002				1.175	0.9777
	1.12881	0.567577				0.782	1.00001
	1.13446	0.677902
Fig 7F	SNAP25				Syntaxin
	WT	S-2A	P-2A		WT	S-2A	P-2A
	1.134	0.483783	0.9887		1.13344	0.437681	0.8966
	1.276	0.567373	0.87878		1.2688	0.68446	1
	0.86568	0.87364	0.67333		0.7644	0.471949	0.76747
	0.72432	0.53334	1		1.255	0.335561	1.13
	1	0.455	0.96533		0.57836	0.75367	0.6889
					1	0.54787	0.963
Fig 7G
frequency	WT+S-2A	WT+P-2A	Syn2a-E+S-2A	Syn2a-E+P-2A		amplitude
	3.65	5.5	1.9	5.45			WT+S-2A	WT+P-2A	Syn2a-E+S-2A	Syn2a-E+P-2A
	3.2	3.75	3.25	4.55			10.0098	8.97217	8.66699	9.21631
	4.75	4.1	4.15	5.45			8.42285	9.94873	10.9863	13.1836
	5.5	5.5	1.65	5.25			9.46045	9.76563	10.498	11.1084
	3.5	5.6	2.3	3.9			12.8174	12.207	9.21631	8.97217
	5.6	6	2.3	5.85			10.437	13.0615	10.8643	12.0239
	5.45	4.25	1.75	4.4			9.76563	11.1084	9.46045	9.33838
	4.65	4.05	2.9	4			11.2915	14.4043	9.21631	12.6343
	3.3	5.65	3.9	3.25			11.4136	8.05664	11.3525	11.7798
	6.2	3.5	2.65	3.75			13.0615	14.8926	13.1836	10.1929
							9.21631	11.1694	11.4136	14.2822
Fig 7H
		p2a -WT										S2A-WT										Syn2a-E+S-2A										Syn2a-E+P-2A
	acquisition	43.4	46	38	30	39.2	13.8					61.6	47.4	54	55	60	55	32	45			31	65.7	80.8	79	40						42.4		83.3	62.8		38	39.6	61.6
	extinction	13.1071	12.4429	5.01429	25.5929	16.5071	13.9071					25.0357	32.7571	26.2929	18.1429	28.25	12.3143	22.7357	16.15			63.8357	46.5071	33.2286	32	63.2714						18.0714		27.0643	39.6643		25.7357	28.7571	17.5214
	retrieval	8.7	6.52	4.86	21.9	15.2	12.5					21.02	43.46	31.12	26.28	30.52	19.74	31.06	25.62			70.86	61.72	30.08	43.2	57.76						27.82		16.5	45.54		27.3	45.08	28.96
Fig 7J	p2a -WT								S2A-WT								Syn2a-E+S-2A								Syn2a-E+P-2A
	10.9	10.9	10.8	8.1	16.2	10.9			46.6	45	38.2	35.8	33.9	41	30	32.1	74.8	74.7	16.3	73	46.6				19.1		16.6	41.1		30.1	69.2	35.5
	10.9	2.7	0	43.9	27.2	13.5			14.2	47.3	38.3	35.8	36.7	37.3	30	46.3	69	60.6	38.3	40	54.9				19		16.3	69		29.9	55	35.5
	5.4	0	5.4	5.4	5.4	21.8			17.1	44.6	21.8	27.4	45.3	9.5	43.7	40.5	86.2	66.2	46.7	40	63.4				43.8		19.4	38.3		41.1	49.3	35.5
	2.7	13.6	5.4	5.4	13.6	13.6			27.2	38.8	35.5	16.2	19.7	4.1	24.4	7.3	43.9	55	32.8	13	69				27.2		16.6	38.3		10.8	43.8	35.6
	13.6	5.4	2.7	46.7	13.6	2.7			0	41.6	21.8	16.2	17	6.8	27.2	1.9	80.4	52.1	16.3	50	54.9				30		13.6	41		24.6	8.1	2.7
	24.4	5.4	5.4	32.8	8.1	21.7			49.4	33.3	8.1	0	22.4	17.9	16.3	18.4	80.3	16.3	27.2	23	77.6				16.3		16.6	32.7		44	10.9	27.2
	43.8	27.2	8.1	13.6	2.7	2.7			31.3	33.2	43.6	35.7	25.5	17.8	27.1	18.3	83.3	41.1	21.7	23	46.6				8.1		16.6	49.3		8.1	13.6	13.6
	2.7	19.1	8.1	10.8	16.3	2.7			14.1	14	5.4	36	14.3	15	16.3	7.3	86	41.1	38.3	10	35.5				8.1		69	10.8		32.7	21.8	2.7
	19	0	0	8.1	16.3	10.9			20	19.5	16.3	5	45.3	6.8	13.6	0	83.4	41.1	35.5	32	55				13.6		43	43.9		35.5	10.8	16.3
	10.8	8.1	2.7	60.6	21.8	5.4			0	13.8	41	0	42.4	0	30	23.8	85.9	66.2	16.3	0*	80.4				10.8		13.5	52.5		32.9	13.6	2.7
	24.5	19	8.1	41.1	13.6	8.1			34.1	36.1	30	19	50.9	9.5	21.7	0	5.4	57.7	21.7	40	46.6				5.4		22.3	32.8		19	13.6	8.1
	0	41	0	30	21.7	13.5			28.3	33.3	24.5	19	5.8	6.7	8.1	1.8	46.7	30	30	13	74.6				19		25	41		21.7	35.5	0
	5.4	10.9	13.5	21.7	41.1	57.8			34.1	24.9	21.8	0	30.9	0	27.2	12.8	46.7	19	43.8	27	86.1				16.3		38.3	32.3		5.4	43.8	8.1
	9.4	10.9	0	30.1	13.5	9.4			34.1	33.2	21.8	7.9	5.4	0	2.7	15.6	21.7	30	80.3	0*	94.6				16.3		52.1	32.3		24.5	13.6	21.8
Fig 7I	p2a -WT								S2A-WT								Syn2a-E+S-2A								Syn2a-E+P-2A
	69.1	49.4	60.7	10.8	60.6	10.8			44.4	54	52.3	65	52.1	63.5	38.3	38.2	46.6	60	79	60.6	49.3				21.7		74.9	76		54	65	72.1
	17.7	42.6	15.3	49.2	17.8	16.8			78.8	40.8	55.7	45	67.9	46.5	25.7	51.8	15.4	71.4	82.6	97.4	30.7				63.1		91.7	49.6		22	14.2	51.1
	66.2	30	19	35.5	55	5.4			24.5	97.3	10.9	16.4	16.3	16.3	30	35.5	60.5	77.3	52.1	91.9	83.3				8.1		57.8	49.4		97.7	55	38.2
	49.4	49.5	24.5	46.6	43.8	10.9			16.2	91.7	8.1	8.1	10.8	0	27.3	13.5	32.8	24.5	63.4	95	86.1				5.4		46.6	24.5		32.7	38.3	49.3
	57.8	13.6	30	21.7	43.8	27.2			13.5	94.8	10.9	2.7	8.1	16.3	2.7	49.4	58	57.8	38.2	89	97.5				0		24.5	21.8		91.8	38.3	16.3
	41.1	21.8	21.7	13.6	60.6	13.5			24.6	27.2	10.8	10.9	8.1	19	8.1	35.5	13.5	69	32.8	88.8	83.4				10.8		27.3	32.7		43.8	38.4	27.2
	43.7	24.5	35.5	30	38.3	13.6			10.8	21.7	10.9	2.7	5.4	10.8	10.8	30	66.2	89.1	38.3	83.3	71.8				0		27.2	16.3		74.7	41	8.1
	21.7	27.2	8.1	8.1	74.7	13.5			5.4	30	0	5.4	24.6	10.8	13.5	38.3	71.9	86.1	41	13.5	49.5				5.4		35.5	38.2		27.2	35.6	46.6
	13.6	38.4	21.7	27.2	89	10.8			10.9	16.3	10.8	8.1	10.9	2.7	13.5	46.6	77.6	13.6	52.2	49.5	72				29.9		29.9	30.1		63.4	24.4	49.4
	74.8	21.8	10.9	46.7	55	13.6			24.5	5.4	8.1	13.6	19	5.4	24.6	60.6	30	2.7	49.5	35.5	80.5				5.4		27.3	19		83.1	19	32.8
	43.9	52.2	41	38.3	21.7	16.3			16.4	19	8.1	27.2	30	2.7	16.3	41.1	19	35.5	60.5	5.4	91.9				16.3		27.2	8.1		43.8	35.5	13.6
	52.2	8.1	35.5	2.7	24.5	8.1			5.4	13.5	0	32.7	13.5	5.4	46.6	32.7	52.3	49.6	24.5	52.2	43.7				8.2		21.7	35.5		55.1	27.1	13.5
	41	30	5.4	35.5	19	24.4			13.6	41.1	8.2	44	2.7	8.1	52.2	38.2	60.6	30	52.2	80.3	13.5				8.1		10.8	27.3		43.8	10.9	13.6
	21.8	41.1	24.5	13.6	43.8	24.5			27.2	66.2	8.1	35.5	13.5	5.4	10	19	69.2	35.5	54.9	89.1	35.5				32.8		10.8	27.2		46.6	38.3	5.4

## Sheet: fig8
Fig 8C	PBS	RTV
	0.936397	0.568316
	1.16768	1.00592
	0.886238	0.371808
	1.00968	0.555325
	1	0.605996
Fig 8D	SNAP25					Syntaxin
	WT+PBS	wt+RTV	Syn2a-E+PBS	Syn2a-E+RTV		WT+PBS	wt+RTV	Syn2a-E+PBS	Syn2a-E+RTV
	0.666819	0.97118	0.521014	0.865099		1.09543		0.628225	1.01113
	1.22449	1.04127		1.2534		0.703265		0.46444	0.65
	1.15933		0.6	1.29364		0.896893		0.355765	0.725523
	1.01088		0.719039	1.00235		1.2448			1.08141
	0.938481		0.676654	1.233		1.0019	0.893451		1.09905
	0.705082	0.969544	0.604464	0.905309		1.05771	0.851098	0.470954	0.990988
	0.823736	0.535952	0.252815	1.10039		0.931585	0.720538	0.352013	0.414246
	0.611926	0.629157	0.423874	0.663754		0.98455	0.755595	0.383017	0.879873
	1.85926	1.05205		1.62711		1.08386	0.490702	0.421673	0.475748
	frequency
Fig 8E	WT+PBS	5.5	3.7	3.8	2.9	2.8	3.7	4.8	5.8	4.9	5.6
	wt+RTV	4.8	4	3.2	5.1	3.8	3.9	5	4.8	3	3.7
	Syn2a-E+PBS	3.1	3	2.8	4.7	1.8	2	3.7	1.8	2.9	2
	Syn2a-E+RTV	4.8	3.9	5.9	4.9	2.9	4.8	4	2	6	4
		amplitude
	WT+PBS	7.47681	16.3728	18.2118	15.8198	14.3792	6.89787	11.0806	12.4987	9.73421
	wt+RTV	9.05654	10.5869	9.57713	10.0708	15.2453	9.75665	12.7905	6.26957	20.6667
	Syn2a-E+PBS	20.6308	9.89577	19.4729	9.7387	11.8884	14.5003	12.8264	9.96758	7.47681
	Syn2a-E+RTV	17.7383	12.6012	10.6939	16.0472	14.0635	8.74837	8.65936	11.4568	11.2661
Fig 8F		wt-pbs										wt-ritorvir										Syn2a-E-pbs										Syn2a-E-ritorvir
	acquisition	70	59.5	74.7	68.2	60	70					42	60.9	43.9	50	41	41.1					50.6	80.5	83.5	68.2	83.2	60.6					97.6	69	80	72.45	36.3	44.8	46.7
	extinction	29.1143	33.3286	38.75	11.6357	39.1429	23.7571					26.4429	15.1286	11.0429	19.7286	22.28	22					32.85	30.4929	48.0214	70.2857	37.7357	79.8143					21.9429	23.2357	35.3429	49.9	19.25	29.2143	10.8071
	retrieval	48.34	44.52	52.82	20.12	55.5	28.42					23.84	17.08	14.14	19.74	19.74	27.84					60.64	48.9	61.08	70.7	53.7	91.52					45.16	17.52	44.04	67.14	33.28	30.8	11.08
Fig 8H
	WT-PBS								wt-ritorvir								Syn2a-E-pbs								Syn2a-E-ritorvir
	43.9	54	55.1	30	63.4	38.1			21	21	10.8	34.2	23.2	38.3			50.1	57.8	42	45.9	77.2	75.9			45.9	27.8	42	47.2	42	29.1	1.3
	43.9	54	57.8	13.5	52.1	63.4			16.3	21	21.8	28.6	6.1	30			71.9	55.1	63.4	77.6	94.7	94.7			84.7	10.8	41	83.3	70	43.1	10.8
	60.7	40.1	55.1	24.6	55	19			19.1	10.8	30	12	31.7	24.5			71.2	43.9	77.2	77.6	44.9	94.7			37.8	35.5	63.4	64.1	21.8	32.8	13.6
	46.6	26.2	60.5	24.4	54.9	10.8			38.2	10.8	0	23	6	32.8			55	57.7	79.2	57.7	24.5	97.6			46.6	8.1	30	55	19	30	7.9
	46.6	48.3	35.6	8.1	52.1	10.8			24.6	21.8	8.1	0.9	31.7	13.6			55	30	43.6	94.7	27.2	94.7			10.8	5.4	43.8	86.1	13.6	19	21.8
	27.3	48.3	30	8.1	46.6	16.3			30.1	5.1	2.7	10.8	25.9	10.8			63.4	8.1	32.7	57.8	49.4	92.1			21.7	10.8	43.9	9.7	13.6	30	8.1
	19	17.9	46.6	13.6	16.3	19			24.5	19	5.4	21.8	34.6	27.3			6.3	21.8	41.1	60.7	24.5	60.6			24.5	8.1	38.3	27.3	13.5	32.8	0
	35.4	20.6	19	8.2	10.8	10.8			10.9	5.2	13.5	14.8	20.2	24.5			10.8	21.8	82.1	52.2	8.1	57.8			10.8	32.7	46.6	30	8.1	27.2	21.8
	10.8	34.6	27.2	8.1	46.6	24.5			41.1	13.6	8.1	34.2	41.5	35.6			5.4	32.7	43.8	35.5	8.1	74.8			13.6	16.3	8.1	43.8	5.4	30	11.7
	0	45.6	30	8.1	35.5	19			49.4	27.4	10.8	23.1	11.7	19.1			13.6	5.4	41.4	83.3	46.6	75			8.1	16.3	35.5	63.4	8.1	23.1	21.8
	5.4	12.3	35.6	8.1	41.1	30			43.7	10.9	0	20.2	28.7	19.1			2.9	30	19	86.1	30	71.9			0	32.8	42.3	24.9	8.1	32.8	8.1
	29.9	23.4	32.7	2.7	32.8	35.5			18.9	10.9	13.6	0.9	22.3	10.8			13.5	10.8	19.1	77.6	57.8	86.5			0	38.3	19	71.9	0	21.8	16.3
	27.2	37.2	32.8	2.7	19	13.6			18.9	15.2	8.1	23.1	17.5	10.8			19	21.7	41.1	84	13.5	72			2.7	63.4	27.3	72.9	16.3	19.1	5.4
	10.9	4.1	24.5	2.7	21.8	21.8			13.5	19.1	21.7	28.6	10.8	10.8			21.8	30.1	46.6	93.3	21.8	69.1			0	19	13.6	19	30	38.2	2.7
Fig 8G
	89	30	75.9	55	43.8	52.2			56	83.1	24.5	38.3	57.8	16.3			66.2	86.1	96	78	89	66.2			99	67	89	78	43	27.2	65
	51	89	73.5	81.4	76.2	87.8			28	38.7	63.3	61.7	24.2	65.9			35	74.9	71	58.4	77.4	55			96.2	71	71	66.9	29.6	62.4	28.4
	5.4	13.5	10.8	35.5	57.8	30			2.7	63.4	32.8	38.3	2.7	2.7			66.3	71.9	83.2	69.1	52.2	71.9			87.6	30.1	27.3	30	43.8	21.7	77.6
	2.7	16.3	0	16.2	52.2	21.7			13.5	69.1	10.8	21.8	10.9	2.7			43.8	19	66.2	71.9	52.2	52.2			88.9	35.5	13.5	32.8	46.6	2.7	69.1
	2.7	8.1	8.1	21.7	8.1	10.9			24.5	57.9	8.1	29.9	24.5	0			21.8	38.3	41	69.1	55	57.8			30	32.7	13.5	24.5	27.3	16.3	77.6
	0	5.4	5.4	13.6	19	21.8			21.8	30	8.1	13.6	8.1	0			8.1	35.5	83.1	46.6	41.1	66.2			41.1	38.2	35.5	35.6	19.1	10.9	54.9
	5.4	13.6	8.1	5.4	16.3	8.1			19.1	38.2	19	16.2	16.4	0			30	41.1	71.9	21.7	57.8	60.6			40	40.9	41	30	29.9	19	46.6
	0	10.9	2.7	2.7	21.7	16.3			46.7	49.5	8.1	13.5	13.6	8.1			55	21.7	66.2	43.8	46.6	77.5			30	41	27.2	52.2	38.3	2.7	50
	2.7	2.7	13.6	10.8	8.1	8.1			13.6	41	27.2	41	19	2.7			41	32.8	49.4	57.8	38.3	83.2			52.2	46.6	10.8	24.5	43.8	27.3	57.8
	2.7	2.7	10.8	0	5.4	8.1			13.6	21.7	0	35.5	10.8	2.7			66.1	35.5	41.1	49.4	16.2	41			46.6	63.4	5.4	27.3	35.5	21.7	63.4
	8.1	8.1	5.4	5.4	0	27.2			35.5	21.8	5.4	32.8	24.5	13.6			8.1	38.3	66.2	57.8	41	66.1			46.6	35.5	19	57.8	46.6	5.4	77.5
	21.7	2.7	0	0	8.1	35.5			30	46.6	5.4	10.9	24.5	16.3			52.2	43.8	52.2	19	60.6	63.5			49.3	21.7	16.3	35.5	32.8	16.3	49.3
	2.7	0	0	0	0	41.1			27.2	41	10.8	8.1	16.3	8.1			27.3	55.1	72	57.7	32.7	63.4			38.3	38.3	43.8	27.2	38.3	10.8	27.3
	10.9	0	0	0	2.7	55			21.7	38.3	8.1	13.5	13.6	8.1			38.3	41.1	49.4	43.9	38.3	49.4			24.5	32.8	21.7	27.2	30	30	21

## Sheet: sfig1
Fig S1A
		EXT-S							EXT-R
	acquisition	72.1	57.8	50.3	60	65	53		57	68.1	50.9	52	64	58	50
	extinction	6.01429	11.4571	7.35	9.34286	10.0786	7.17857		40.1643	26.4571	33.8857	27.1	40.7714	28.8357	26.9143
	retrieval	13.6	11.42	9.76	20.22	15.78	13.6		48.36	40.14	67.52	38.86	56.72	39.38	26.76
	EXT-S							EXT-R
Fig S1B
	19	10.9	5.4	21.8	32.8	27.3		60.5	60.6	97.7	60.6	63.4	35.5	38.3
	35.5	13.5	19	38.4	16.2	8.1		69.1	19	43.8	41	60.6	46.6	13.6
	5.4	24.6	13.6	35.5	19.1	10.9		49.4	52.2	49.4	16.3	43.8	32.7	16.3
	2.7	2.7	5.4	0	2.7	8.1		32.8	5.4	55.1	43.8	57.9	43.8	27.3
	5.4	5.4	5.4	5.4	8.1	13.6		30	63.5	91.6	32.6	57.9	38.3	38.3
	2.7	16.3	8.1	5.4	2.7	0		35.5	27.3	69.1	27.3	19	21.7	35.6
	5.4	8.1	2.7	2.7	2.7	2.7		32.8	74.6	5.4	8.1	46.6	41	43.9
	0	0	8.1	5.4	8.1	10.9		71.9	5.4	0	35.6	32.8	29.9	19.1
	0	8.1	2.7	0	5.4	0		49.4	5.4	16.3	21.8	52.2	24.4	10.8
	2.7	38.3	10.9	2.7	8.1	0		30	5.4	2.7	16.3	38.3	30	10.8
	0	10.8	13.5	0	5.4	5.4		16.4	2.7	2.7	19	24.5	2.7	41
	0	19	5.4	0	19	2.7		13.6	8.1	16.3	13.5	43.9	16.3	5.4
	5.4	0	2.7	5.4	2.7	5.4		38.2	24.5	8.1	30	8.1	19.1	35.5
	0	2.7	0	8.1	8.1	5.4		32.7	16.3	16.2	13.5	21.8	21.7	40.9

## Sheet: sfig2
Fig S2B		GAD67(CFOS)												CamkII+(cfos+)
	EXT-S	0.846154	0.846154	0.564102	0.846154	1.69231	1.1282	1.1282	0.846154	0.564102	1.41026	1.1282		0.549451	1.37363	0.769231	1.0989	1.59341	0.769231	0.934066	1.0989	0.989011	0.824176
	EXT-R	0.282051	0.846154	0.564102	0.282051	0.564102	0.282051	0.564102	0	0	0			2.1978	1.0989	2.1978	2.47253	1.48352	1.64835	1.48352	1.81319	1.20879

[truncated: 7 more sheets: sfig3, sfig4, sfig5, sfig6, sfig7, sfig11, sfig12]
